# Supplementary material for: Mathematical Models for Blood Flow Quantification in Dialysis Access Using Angiography: A Comparative Study
Source: Diagnostics (Basel). 2021 Sep 26;11(10):1771. doi: 10.3390/diagnostics11101771 (PMC8534972; doi:10.3390/diagnostics11101771)
Supplement: Supplementary file 1 [file diagnostics-11-01771-s001.zip]

Archive with 1 entries (1 files):
- diagnostics-1362762-supplementary.pdf
